# Supplementary material for: Inhibition of GCN2 Alleviates Cardiomyopathy in Type 2 Diabetic Mice via Attenuating Lipotoxicity and Oxidative Stress
Source: Antioxidants (Basel). 2022 Jul 16;11(7):1379. doi: 10.3390/antiox11071379 (PMC9312289; doi:10.3390/antiox11071379)
Supplement: Supplementary file 1 [file antioxidants-11-01379-s001.zip]

Archive with 1 entries (1 files):
- antioxidants-1787700-Supplementary.pdf
